# Supplementary material for: Single mitochondrial gene barcodes reliably identify sister-species in diverse clades of birds
Source: BMC Evol Biol. 2008 Mar 9;8:81. doi: 10.1186/1471-2148-8-81 (PMC2279116; doi:10.1186/1471-2148-8-81)
Supplement: Additional file 1 — Sister-species differences in COI barcode sequences. Sister-species pairs and sampling, fixed substitutions (fixed subst.), bootstrap support, mean interspecific K2P distances (Dinter), and maximum intraspecific K2P distance within each species (Dintra). [file 1471-2148-8-81-S1.xls]

## Sheet: Sheet1
Sister-species pairs		Fixed	Bootstrap		Mean	Max Dintra
		subst. (#)	(%)		Dinter
Sp. a (# individuals)	Sp. b (# individuals)		a	b		a	b
Acridotheres tristis (38)	Acr. ginginianus (3)	9	98	100	1.65	0.16	0
Actitis hypoleucos (4)	Ac. macularius (9)	64	100	100	11.77	0.16	0.16
Aethia cristatella (4)	Ae. psittacula (4)	29	100	100	5.37	0	0.47
Aethia pygmaea (4)	Ae. cristatella (4)	36	100	100	6.6	0.3	0
Aethia pygmaea (4)	Ae. psittacula (4)	35	100	100	5.72	0.3	0.47
Aptenodytes forsteri (3)	Ap. patagonicus (5)	31	100	100	4.42	0.13	0.53
Apteryx haastii (3)	Apt. owenii (3)	11	99	100	1.8	0.14	0.14
Apteryx mantelli (11)	Apt. rowi (3)	11	100	100	1.9	0.56	0
Archilochus colubris (5)	Arc. alexandri (3)	7	55	69	1.53	0.38	0.94
Brachyramphus brevirostris (9)	B. marmoratus (5)	33	100	100	6.5	1.4	0.17
Bubo virginianus (9)	Bu. scandiacus (8)	44	100	100	8.34	0.67	0.59
Bucephala clangula (6)	Buc. islandica (8)	9	93	100	2.13	0.22	0
Calamospiza melanocorys (5)	Chondestes grammacus (2)	35	100	100	8.12	0.87	0.87
Calcarius pictus (2)	C. ornatus (7)	20	100	100	3.67	0.35	0.71
Tringa semipalmata(7)	T. flavipes (8)	47	100	100	8.12	0.8	0.32
Centrocercus minimus (2)	C. urophasianus (5)	5	67	87	0.85	0.15	0
Chlidonias leucopterus (2)	Ch. niger (5)	9	99	89	1.59	0	0.31
Cyanocitta cristata (8)	Cy. stelleri (6)	51	100	100	10.29	0.37	0
Dendragapus fuliginosus (2)	D. obscurus (3)	6	96	73	1.29	0.15	0.6
Eudyptes pachyrhynchus (2)	E. robustus (4)	5	100	100	0.78	0.15	0
Euphagus carolinus (3)	Eup. cyanocephalus (7)	24	100	100	4.49	0	0.35
Fratercula arctica (7)	F. corniculata (4)	9	99	81	1.63	0.51	0
Fratercula monocerata (6)	F. cirrhata (3)	26	100	100	4.52	0.64	0
Tringa brevipes (3)	T. incanus (3)	39	100	100	7.03	0	0
Himantopus himantopus (3)	Hi. leucocephalus (6)	6	100	96	0.88	0	0
Himantopus melanurus (3)	Hi. mexicanus (4)	6	92	96	1.08	0.25	0.15
Icterus galbula (6)	I. bullocki (5)	27	100	100	5.12	0.3	0.45
Jacana spinosa (2)	J. jacana (3)	11	100	100	1.69	0	0
Lagopus muta (21)	L. lagopus (5)	23	100	100	5.97	0.68	1.37
Limnodromus griseus (7)	Li. scolopaceus (3)	53	100	100	9.51	0.32	0
Melospiza lincolnii (7)	Me. georgiana (6)	9	100	99	2.03	0.43	0
Mitu tuberosum (3)	Mi. salvini (2)	6	86	100	0.9	0.14	0
Molothrus bonariensis (4)	Mo. aeneus (7)	15	100	100	2.71	0	0
Morus capensis (3)	Mor. serrator (5)	6	87	99	1.16	0.4	0.13
Numenius phaeopus (5)	N. tahitiensis (5)	37	100	100	6.54	0.49	0.17
Passerina ciris (3)	P. versicolor (2)	24	100	100	3.78	0.31	0
Phalaropus fulicarius (5)	Ph. lobatus (11)	33	100	100	5.93	0	0.16
Pheucticus melanocephalus (7)	Phe. ludovicianus (3)	27	100	100	5.19	2.3	0.35
Picoides nuttallii (2)	Pi. scalaris (4)	6	69	86	1.29	0.55	0.18
Puffinus bulleri (6)	P. pacificus (7)	24	100	100	3.88	0.15	0.31
Pygoscelis antarcticus (5)	Py. papua (13)	35	100	100	7.37	0.32	2.15
Recurvirostra americana (7)	R. andina (2)	6	98	99	0.9	0	0
Rhea pennata (3)	R. americana (4)	42	100	100	7.25	0.38	0.89
Rissa brevirostris (2)	Ri. tridactyla (10)	25	100	100	4.91	0	0.54
Sheniscus demersus (4)	S. magellanicus (3)	5	78	84	0.83	0	0.29
Sialia currucoides (5)	Si. mexicana (7)	29	100	100	4.82	0	0.9
Sialia sialis (7)	Si. mexicana (7)	28	100	100	5.18	0.72	0.9
Spizella breweri (9)	Sp. passerina (10)	30	100	100	6.09	0.6	0.4
Spizella pallida (5)	Sp. breweri (9)	24	99	100	4.3	0.45	0.6
Stercorarius parasiticus (7)	St. longicaudus (10)	39	100	100	6.49	0.48	0.51
Hydropogne caspia (7)	Gelochelida nilotica (10)	47	100	100	9.57	0.79	1.93
Thalasseus sandvicensis (8)	T. elegans (6)	11	100	100	2	0.67	0.33
Sternula antillarum (4)	Ste. superciliaris (3)	26	100	100	4.31	0.47	0
Sturnella neglecta (5)	Stu. magna (7)	9	100	<50	3.9	0	4.23
Sturnia malabarica (2)	Temenuchus pagodarum (6)	10	100	97	1.57	0.51	0.13
Synthliboramphus antiquus (4)	Sy. wumizusume (2)	21	100	100	3.67	0.16	0.3
Toxostoma rufum (6)	To. curvirostre (2)	39	100	100	6.69	0.17	0.17
Tringa glareola (8)	T. totanus (7)	52	100	100	6.75	0.49	1.31
Tringa melanoleuca (7)	T. nebularia (5)	27	100	100	4.74	0.33	0.65
Uria aalge (7)	U. lomvia (5)	29	100	100	5.87	1.58	1.57
