# Supplementary material for: Single mitochondrial gene barcodes reliably identify sister-species in diverse clades of birds
Source: BMC Evol Biol. 2008 Mar 9;8:81. doi: 10.1186/1471-2148-8-81 (PMC2279116; doi:10.1186/1471-2148-8-81)
Supplement: Additional file 2 — Neighbor-joining tree topology constructed from DNA barcodes of sister species of birds. Neighbor-joining tree topology of ~650 bp of mitochondrial gene COI, under the K2P model and pairwise deletion. File in nexus format, opens in TreeView. [file 1471-2148-8-81-S2.tre]

#NEXUS 

Begin trees;  [Treefile saved Wednesday, February 13, 2008  12:24 PM]
[!
>Data file = species.nex
>Neighbor-joining search settings:
>  Ties (if encountered) will be broken systematically
>  Distance measure = Kimura 2-parameter
>  (Tree is unrooted)
]
	Translate
		1 'Acridotheres ginginianusROMC121-07 AJB 3839''',
		2 'Acridotheres ginginianusROMC123-07 AJB 3841''',
		3 'Acridotheres ginginianusROMC124-07 AJB 3842''',
		4 'Acridotheres tristisROMC127-07 AJB 1006',
		5 'Acridotheres tristisROMC128-07 AJB 1030',
		6 'Acridotheres tristisROMC129-07 AJB 1032',
		7 'Acridotheres tristisROMC133-07 AJB 3570',
		8 'Acridotheres tristisROMC134-07 AJB 3615',
		9 'Acridotheres tristisROMC135-07 AJB 3616',
		10 'Acridotheres tristisROMC139-07 AJB 3656''',
		11 'Acridotheres tristisROMC143-07 AJB 3687''',
		12 'Acridotheres tristisROMC145-07 AJB 3694',
		13 'Acridotheres tristisROMC146-07 AJB 3699',
		14 'Acridotheres tristisROMC149-07 AJB 3751',
		15 'Acridotheres tristisROMC150-07 AJB 3752',
		16 'Acridotheres tristisROMC152-07 AJB 3754',
		17 'Acridotheres tristisROMC153-07 AJB 3755',
		18 'Acridotheres tristisROMC154-07 AJB 3756',
		19 'Acridotheres tristisROMC156-07 AJB 4061',
		20 'Acridotheres tristisROMC158-07 AJB 4063''',
		21 'Acridotheres tristisROMC159-07 AJB 4076''',
		22 'Acridotheres tristisROMC160-07 AJB 4107''',
		23 'Acridotheres tristisROMC161-07 AJB 4134''',
		24 'Acridotheres tristisROMC162-07 AJB 4135''',
		25 'Acridotheres tristisROMC163-07 AJB 4136 ''',
		26 'Acridotheres tristisROMC165-07 AJB 973',
		27 'Acridotheres tristisROMC166-07 AJB 985',
		28 'Acridotheres tristisROMC167-07 AJB 980',
		29 'Acridotheres tristisROMC168-07 AJB 1014',
		30 'Acridotheres tristisROMC170-07 RCF 3412',
		31 'Acridotheres tristisROMC171-07 RCF 3413',
		32 'Acridotheres tristisROMC173-07 SVN 1003',
		33 'Acridotheres tristisROMC174-07 SVN 1004',
		34 'Acridotheres tristisROMC175-07 SVN 849''',
		35 'Acridotheres tristisROMC176-07 SVN 851''',
		36 'Acridotheres tristisROMC177-07 SVN 852''',
		37 'Acridotheres tristisROMC178-07 SVN 853''',
		38 'Acridotheres tristisROMC179-07 SVN 982''',
		39 'Acridotheres tristisROMC180-07 SVN 983''',
		40 'Acridotheres tristisTZBNA018-03 SVN 850',
		41 'Acridotheres tristiTZBNA027-03 SVN 844',
		42 'Actitis hypoleucosBROM053-06 MKP 1460',
		43 'Actitis hypoleucosBROM054-06 COSA 57',
		44 'Actitis hypoleucosBROM055-06 MKP 1361',
		45 'Actitis hypoleucosBROM056-06 COSA 55',
		46 'Actitis maculariusBROM057-06 JAD 7485',
		47 'Actitis maculariusBROM058-06 G13813',
		48 'Actitis maculariusBROM059-06 MKP 465',
		49 'Actitis maculBOTW059-04 USNM 626396',
		50 'Actitis maculKBNA697-04 MCLR-SPSA-32',
		51 'Actitis maculKBNA698-04 MCLR-SPSA-33',
		52 'Actitis maculKBNA699-04 MCLR-SPSA-34',
		53 'Actitis maculTZBNA131-03 JGS 1881',
		54 'Actitis maculTZBNA140-03 JAD 7476',
		55 'Aethia cristatella BROM475-07 JP 3162',
		56 'Aethia cristatellaBROM112-06 JP 3166',
		57 'Aethia cristatellaBROM376-06 JP 3175',
		58 'Aethia cristatellaTZBNA220-03 JP 2221',
		59 'Aethia psittaculaBROM118-06 JP 2340',
		60 'Aethia psittaculaBROM404-06 JP 2369',
		61 'Aethia psittaculaTZBNA224-03 JP 2351',
		62 'Aethia psittaculaTZBNA225-03 JP 2366',
		63 'Aethia pygmaeaBROM110-06 JP 3395',
		64 'Aethia pygmaeaBROM708-07 JP 3387',
		65 'Aethia pygmaeaBROM709-07 JP 3394',
		66 'Aethia pygmaeaTZBNA222-03 JP 3386',
		67 'Aptenodytes forsteriBROMB001-06 EGR1',
		68 'Aptenodytes forsteriBROMB002-06 EGR3',
		69 'Aptenodytes forsteriBROMB003-06 EGR5',
		70 'Aptenodytes patagonBROMB004-06 KI 2',
		71 'Aptenodytes patagonBROMB005-06 KI 5',
		72 'Aptenodytes patagonBROMB006-06 KI 8',
		73 'Aptenodytes patagonBROMB007-06 KI 10',
		74 'Aptenodytes patagonBROMB008-06 KI 18',
		75 'Apteryx haastiiBROMB448-06 CD830',
		76 'Apteryx haastiiBROMB449-06 FT2920',
		77 'Apteryx haastiiBROMB450-06 FT2922',
		78 'Apteryx mantelliBROMB451-06 CD888',
		79 'Apteryx mantelliBROMB452-06 CD962',
		80 'Apteryx mantelliBROMB454-06 CD890',
		81 'Apteryx mantelliBROMB456-06 GS20',
		82 'Apteryx mantelliBROMB457-06 BK1',
		83 'Apteryx mantelliBROMB459-06 T4 56',
		84 'Apteryx mantelliBROMB460-06 R35011',
		85 'Apteryx mantelliBROMB821-07',
		86 'Apteryx mantelliBROMB822-07',
		87 'Apteryx mantelliBROMB823-07 23',
		88 'Apteryx mantelliBROMB824-07 52',
		89 'Apteryx oweniiBROMB445-06 O-20578',
		90 'Apteryx oweniiBROMB446-06 O-20599',
		91 'Apteryx oweniiBROMB447-06 WS1764',
		92 'Apteryx rowiBROMB473-06 R28242',
		93 'Apteryx rowiBROMB474-06 R34152',
		94 'Apteryx rowiBROMB475-06 R34155',
		95 'Archilochus alexandriCDANS012-05 10395',
		96 'Archilochus alexandriCDANS013-05 10396',
		97 'Archilochus alexandriCDUSM108-05 B02923',
		98 'Archilochus colubrisHCBR166-03 1B-2267',
		99 'Archilochus colubrisKBNA456-04 ARBNC002',
		100 'Archilochus colubrisKBNA459-04 ARBNC005',
		101 'Archilochus colubrisKBNA465-04 ARBNC011',
		102 'Archilochus colubrisTZBNA028-03 1B-269',
		103 'Brachyramphus brBROM389-06 MAMU 3693',
		104 'Brachyramphus brevBROM113-06 JP 3087',
		105 'Brachyramphus brevBROM388-06 JP 3083',
		106 'Brachyramphus brevirKKBNA261-05 UWBM 55348',
		107 'Brachyramphus brevirKKBNA262-05 UWBM 55349',
		108 'Brachyramphus brevirKKBNA263-05 UWBM 55350',
		109 'Brachyramphus brevirKKBNA264-05 UWBM 55351',
		110 'Brachyramphus brevirKKBNA652-05 UWBM 44436',
		111 'Brachyramphus brevirostrisBROM620-07MAMU3706',
		112 'Brachyramphus marKBNA590-04 CWS23649',
		113 'Brachyramphus marKBNA591-04 CWS23660',
		114 'Brachyramphus marKBNA592-04 CWS23731',
		115 'Brachyramphus marmBROM114-06 JP 3312',
		116 'Brachyramphus marmBROM390-06 JP 2466',
		117 'Bubo scandiacus BOTW071-04 B06407',
		118 'Bubo scandiacus BROMB776-07 1B-1149',
		119 'Bubo scandiacus BROMB783-07 1B-1262',
		120 'Bubo scandiacus BROMB842-07 1B-705',
		121 'Bubo scandiacus BROMB843-07 1B-706',
		122 'Bubo scandiacus HCBR067-03 1B2759',
		123 'Bubo scandiacus HCBR068-03 1B2785',
		124 'Bubo scandiacus KKBNA069-04 CWSL946461900',
		125 'Bubo virginianus BOTW070-04 600782',
		126 'Bubo virginianus BROMB766-07 1B-1074',
		127 'Bubo virginianus BROMB767-07 1B-1075',
		128 'Bubo virginianus HCBR161-03 1B2569',
		129 'Bubo virginianus KBNA475-04 ARBNC021',
		130 'Bubo virginianus KKBNA066-04 CWSK01049990602',
		131 'Bubo virginianus KKBNA074-04 CWSL96728440300',
		132 'Bubo virginianus TZBNA284-03 1B3676',
		133 'Bucephala clanBOTW202-04 USNM B97498',
		134 'Bucephala clangulaBRDC081-04 1510-10004',
		135 'Bucephala clangulaBRDC082-04 1510-10123',
		136 'Bucephala clangulaBRDC083-04 1510-10045',
		137 'Bucephala clangulaBRDC084-04 1510-10009',
		138 'Bucephala clangulaBRDC085-04 1510-10465',
		139 'Bucephala islaBOTW066-04 USNM 621373',
		140 'Bucephala islanBRDC086-04 1520-10051',
		141 'Bucephala islanBRDC087-04 1520-10050',
		142 'Bucephala islanBRDC088-04 1520-10049',
		143 'Bucephala islanBRDC089-04 1520-10048',
		144 'Bucephala islanBRDC090-04 1520-10052',
		145 'Bucephala islanBRDC163-05 1520 10035',
		146 'Bucephala islanBRDC164-05 1520 10037',
		147 'Calamospiza melanocorysCDANS014-05',
		148 'Calamospiza melanocorysCDANS015-05',
		149 'Calamospiza melanocorysCDLSU017-05',
		150 'Calamospiza melanocorysKKBNA486-05',
		151 'Calamospiza melanocorysKKBNA487-05',
		152 'Calcarius ornatusCDANS017-05 2825',
		153 'Calcarius ornatusCDLSU019-05 LSU19480',
		154 'Calcarius ornatusKBNA838-04 CWS26844',
		155 'Calcarius ornatusKKBNA484-05 UWBM 70355',
		156 'Calcarius ornatusKKBNA485-05 UWBM 56312',
		157 'Calcarius ornatusKKBNA488-05 UWBM 56316',
		158 'Calcarius ornatusKKBNA489-05 UWBM 56317',
		159 'Calcarius pictusCDLSU020-05 LSU26032',
		160 'Calcarius pictusKKBNA662-05 UWBM 56332',
		161 'Centrocercus mBOTW243-05 USNM 601339',
		162 'Centrocercus mBOTW244-05 USNM 601637',
		163 'Centrocercus uBOTW345-05 FMNH 364152',
		164 'Centrocercus uKKBNA548-05 UWBM 72591',
		165 'Centrocercus uKKBNA549-05 UWBM 72592',
		166 'Centrocercus uKKBNA712-05 UWBM 63816',
		167 'Centrocercus uKKBNA713-05 UWBM 63817',
		168 'Cerorhinca monoceKBNA598-04 CWS46347',
		169 'Cerorhinca monoceKBNA599-04 CWS46381',
		170 'Cerorhinca monocerataBROM117-06 JMB 862',
		171 'Cerorhinca monocerataBROM394-06 MM 8',
		172 'Cerorhinca monocerataKBNA001-04 AXBS001',
		173 'Cerorhinca monocerataKBNA002-04 AXBS002',
		174 'Chlidonias leucoptBROM002-06 SBB 042',
		175 'Chlidonias leucoptBROM398-06 SBB 030',
		176 'Chlidonias niger surBROM003-06 DL390',
		177 'Chlidonias nigerBROM026-06 RCA 88-38',
		178 'Chlidonias nigerBROM027-06 JGS 2037',
		179 'Chlidonias nigerKKBNA149-04 CWS23519',
		180 'Chlidonias nigerTZBNA091-03 JGS 2039',
		181 'Chondestes grammacusKKBNA240-05',
		182 'Chondestes grammacusKKBNA250-05',
		183 'Cyanocitta cristataHCBR119-03 1B-2093',
		184 'Cyanocitta cristataHCBR120-03 1B-2094',
		185 'Cyanocitta cristataKBNA099-04 SPP1513-23733',
		186 'Cyanocitta cristataKBNA100-04 SPP151323767',
		187 'Cyanocitta cristataKBNA202-04 HBO1433-43985',
		188 'Cyanocitta cristataKBNA339-04 LPBO1152-64589',
		189 'Cyanocitta cristataTZBNA406-03 HC0001',
		190 'Cyanocitta cristataTZBNA579-04 HC004',
		191 'Cyanocitta stelleriCDMVZ007-05 MVZ 177878',
		192 'Cyanocitta stelleriCDMVZ008-05 MVZ 170182',
		193 'Cyanocitta stelleriCDMVZ009-05 MVZ 177919',
		194 'Cyanocitta stelleriCDMVZ010-05 MVZ 177255',
		195 'Cyanocitta stelleriCDMVZ011-05 MVZ 177326',
		196 'Cyanocitta stelleriCDUSM065-05 B07732',
		197 'Dendragapus fuKKBNA709-05 UWBM 63857',
		198 'Dendragapus fuKKBNA720-05 UWBM 64579',
		199 'Dendragapus obKKBNA270-05 UWBM 62702',
		200 'Dendragapus obKKBNA553-05 UWBM 72596',
		201 'Dendragapus obKKBNA665-05 UWBM 58874',
		202 'Eudyptes pachyrhynBROMB069-06 JD 133',
		203 'Eudyptes pachyrhynchusBROMB014-06 47',
		204 'Eudyptes robustusBROMB015-06 SCO1',
		205 'Eudyptes robustusBROMB072-06 SCO2',
		206 'Eudyptes robustusBROMB073-06 SCO3',
		207 'Eudyptes robustusBROMB074-06 SCS2',
		208 'Euphagus carolBOTW127-04 USNM 601798',
		209 'Euphagus carolinusHCBR100-03 1B-2698',
		210 'Euphagus carolinusTZBNA277-03 1B-3617',
		211 'Euphagus cyanocepBROMB421-06 1B-2954',
		212 'Euphagus cyanocepCDLSU035-05 LSU1519',
		213 'Euphagus cyanoKKBNA285-05 UWBM 60546',
		214 'Euphagus cyanoKKBNA321-05 UWBM 54091',
		215 'Euphagus cyanoKKBNA322-05 UWBM 54092',
		216 'Euphagus cyanoKKBNA382-05 UWBM 72598',
		217 'Euphagus cyanoKKBNA456-05 UWBM 72637',
		218 'Fratercula aKBNA677-04 MSI1015-04328',
		219 'Fratercula aKBNA678-04 MSI1015-04006',
		220 'Fratercula arcBOTW302-05 USNM 623287',
		221 'Fratercula arcCDAMH046-05 AMNH-DOT1248',
		222 'Fratercula arcticaBROM409-06 1B-1369',
		223 'Fratercula arcticaKBNA585-04 CWS57261',
		224 'Fratercula arcticaKBNA586-04 CWS57852',
		225 'Fratercula arcticaTZBNA005-03 AJB 5521',
		226 'Fratercula cirrhataBROM119-06 JP 3416',
		227 'Fratercula cirrhataKKBNA162-04 CWS7351',
		228 'Fratercula cirrhataTZBNA226-03 JP 3343',
		229 'Fratercula cornicTZBNA227-03 JP 3371',
		230 'Fratercula cornicuBROM120-06 JP 2600',
		231 'Fratercula cornicuBROM410-06 JP 2460',
		232 'Gelochelidon niloticaBROM012-06 LDP010',
		233 'Gelochelidon niloticaBROM047-06 AJB 6130',
		234 'Gelochelidon niloticaBROM048-06 G1',
		235 'Gelochelidon niloticaBROM049-06 AJB 6144',
		236 'Gelochelidon niloticaBROM094-06 AJB 6147',
		237 'Gelochelidon niloticaBROM095-06 AJB 6145',
		238 'Gelochelidon niloticaBROM096-06 AJB 6146',
		239 'Gelochelidon niloticaBROM458-06 AJB 6157',
		240 'Gelochelidon niloticaKKBNA636-05 UWBM 61560',
		241 'Gelochelidon niloticaKKBNA705-05 UWBM 56832',
		242 'Himantopus himantBROM189-06 MKP 1438',
		243 'Himantopus himantBROM190-06 MKP 1457',
		244 'Himantopus himantopus BROM418-06 MKP 1402',
		245 'Himantopus leucocBROM231-06 MKP 2156',
		246 'Himantopus leucocBROM234-06 MKP 2147',
		247 'Himantopus leucocBROM255-06 AJB 4790',
		248 'Himantopus leucocBROM417-06 MKP 2218',
		249 'Himantopus leucocROMC015-06 AJB 4793',
		250 'Himantopus leucocROMC016-06 AJB 4798',
		251 'Himantopus melanurus BROM771-07 N07405',
		252 'Himantopus melanurusBROM270-06 N07423',
		253 'Himantopus melanurusBROM271-06 N07422',
		254 'Himantopus mexBOTW366-05 FMNH 360235',
		255 'Himantopus mexBOTW367-05 FMNH 387716',
		256 'Himantopus mexicanusBROM179-06 JGS 1760',
		257 'Himantopus mexicTZBNA082-03 JGS 1761',
		258 'Hydroprogne caspiaBROM008-06 AJB 6101',
		259 'Hydroprogne caspiaBROM025-06 DL396',
		260 'Hydroprogne caspiaBROM042-06 CASPT 1',
		261 'Hydroprogne caspiaBROM097-06 1B-4127',
		262 'Hydroprogne caspiaKKBNA158-04 CWSL98-80256-00-01',
		263 'Hydroprogne caspiaKKBNA159-04 CWSL98-80263-00-01',
		264 'Hydroprogne caspiaTZBNA318-03 1B-2959',
		265 'Icterus bullockiiKKBNA412-05 UWBM 66845',
		266 'Icterus bullockiiKKBNA587-05 UWBM 66885',
		267 'Icterus bullockiiKKBNA619-05 UWBM 58554',
		268 'Icterus bullockiiKKBNA660-05 UWBM 59055',
		269 'Icterus bullockiiKKBNA661-05 UWBM 59056',
		270 'Icterus gal..KBNA434-04 LPBO1681-36787 .',
		271 'Icterus galbulaBROMB350-06 1B-131',
		272 'Icterus galbulaCDLSU040-05 LSU5650',
		273 'Icterus galbulaKBNA152-04 HBO8041-51795',
		274 'Icterus galbulaTZBNA251-03 1B-3160',
		275 'Icterus galbulaTZBNA259-03 1B-3164',
		276 Jacana_jacanaBROM240_06_L51904,
		277 Jacana_jacanaBROM241_06_L51905,
		278 'Jacana jacanaBROM423-06 L51903',
		279 'Jacana spinosaKKBNA198-05 USNM 608114',
		280 'Jacana spinosaKKBNA852-05 MCZ 335881',
		281 'Lagopus lagopusKBNA505-04 ARCT002',
		282 'Lagopus lagopusKBNA902-04 CWS52146',
		283 'Lagopus lagopusKBNA903-04 CWS52147',
		284 'Lagopus lagopusKBNA959-04 WIPT01',
		285 'Lagopus lagopusKBNA960-04 WIPT02',
		286 'Lagopus mutaKBNA814-04 CWS52143',
		287 'Lagopus mutaKBNA958-04 MKP 988',
		288 'Lagopus mutaKKBNA199-05 USNM 623282',
		289 'Lagopus mutaKKBNA273-05 UWBM 43871',
		290 'Lagopus mutaKKBNA276-05 UWBM 43876',
		291 'Lagopus mutaKKBNA433-05 UWBM 53897',
		292 'Lagopus mutaKKBNA434-05 UWBM 53899',
		293 'Lagopus mutaKKBNA438-05 UWBM 54035',
		294 'Lagopus mutaKKBNA772-05 ROPTLM 168',
		295 'Lagopus mutaKKBNA773-05 ROPTLM 166',
		296 'Lagopus mutaKKBNA774-05 ROPTLM 178',
		297 'Lagopus mutaKKBNA775-05 ROPTLM 179',
		298 'Lagopus mutaKKBNA776-05 ROPTLM 184',
		299 'Lagopus mutaKKBNA778-05  M1',
		300 'Lagopus mutaKKBNA779-05 M2',
		301 'Lagopus mutaKKBNA781-05 ROPTLMGMNP F2',
		302 'Lagopus mutaKKBNA782-05 ROPTLM 62',
		303 'Lagopus mutaKKBNA783-05 ROPTLM 63',
		304 'Lagopus mutaKKBNA784-05 ROPTLM 66',
		305 'Lagopus mutaKKBNA785-05 ROPTLM 83',
		306 'Lagopus mutaKKBNA786-05 ROPTLM 85',
		307 'Limnodromus grBOTW055-04 USNM 626366',
		308 'Limnodromus griseusBROM272-06 H23975',
		309 'Limnodromus griseusCDUSM033-05 B16468',
		310 'Limnodromus griseusCDUSM034-05 B16469',
		311 'Limnodromus griseusCDUSM097-05 B16456',
		312 'Limnodromus griseusTZBNA086-03 JGS 1871',
		313 'Limnodromus griseusTZBNA159-03 JGS 1955',
		314 'Limnodromus scoloBROM427-06 MKP 1523',
		315 'Limnodromus scolTZBNA215-03 MKP 1520',
		316 'Limnodromus scolTZBNA216-03 MKP 1510',
		317 'Melospiza geKBNA041-04 SPP2131-29818',
		318 'Melospiza geKBNA042-04 SPP2131-29814',
		319 'Melospiza geKBNA165-04 HBO1671-64572',
		320 'Melospiza georgianaHCBR006-03 1B-2277',
		321 'Melospiza georgianaKKBNA119-04 CWS31892',
		322 'Melospiza gKBNA411-04 LPBO2181-58257',
		323 'Melospiza liKBNA050-04 SPP2131-29829',
		324 'Melospiza liKBNA166-04 HBO1661-00393',
		325 'Melospiza lincBOTW015-04 USNM 601730',
		326 'Melospiza lincolniiHCBR003-03 1B-2232',
		327 'Melospiza linKBNA379-04 LPBO2181-58268',
		328 'Melospiza linKKBNA111-04 CWSL94-65761-04',
		329 'Melospiza linKKBNA166-04 CWSL94-65748-02',
		330 'Mitu salviniBROMB373-06 M.salviniB1',
		331 'Mitu salviniBROMB374-06 M.salviniB2',
		332 'Mitu tuberosumBROMB375-06 M.tuberosaB3',
		333 'Mitu tuberosumBROMB376-06 M.tuberosaB4',
		334 'Mitu tuberosumBROMB384-06 M.tubersaB12',
		335 'Molothrus aeneusBOTW251-05 USNM 608247',
		336 'Molothrus aeneusKKBNA243-05 UWBM 48399',
		337 'Molothrus aeneusKKBNA421-05 UWBM 73909',
		338 'Molothrus aeneusKKBNA422-05 UWBM 73910',
		339 'Molothrus aeneusKKBNA521-05 UWBM 73948',
		340 'Molothrus aeneusKKBNA522-05 UWBM 73950',
		341 'Molothrus aeneusKKBNA523-05 UWBM 73951',
		342 'Molothrus bona...BOTW264-05 USNM 614740',
		343 'Molothrus bona.BOTW264-05 USNM 614740 ..',
		344 'Molothrus bonar...KKBNA203-05 SI-B05915',
		345 'Molothrus bonarKKBNA203-05 SI-B05915 ...',
		346 'Morus bassanusBROMB414-06 1B1117',
		347 'Morus bassanusBROMB415-06 1B-1118',
		348 'Morus bassanusBROMB841-07 SBC20',
		349 'Morus capensisBROMB556-07 MKP1373',
		350 'Morus capensisBROMB557-07 MKP1374',
		351 'Morus capensisBROMB558-07 MKP1371',
		352 'Morus serratorROMC337-07 AJB5549',
		353 'Morus serratorROMC343-07SSP10',
		354 'Morus serratorROMC344-07SSP11',
		355 'Morus serratorROMC345-07SSP12',
		356 'Morus serratorROMC346-07SSP13',
		357 'Numenius phaeopusBROM174-06 SVN 372',
		358 'Numenius phaeopusBROM183-06 1B-27',
		359 'Numenius phaeopusBROM828-07 MKP 471',
		360 'Numenius phaeopusKBNA314-04 LPBO004',
		361 'Numenius phaeopusTZBNA157-03 MKP 476',
		362 'Numenius tahitBOTW382-05 FMNH 346060',
		363 'Numenius tahitiensisBROM228-06 645',
		364 'Numenius tahitiensisBROM527-07 BRCU225',
		365 'Numenius tahitiensisBROM829-07 BTCU 113',
		366 'Numenius tahitiensisBROM830-07 BTCU 114',
		367 'Passerina amoenaCDAMH066-05 AMNH-DOT5352',
		368 'Passerina amoenaKKBNA394-05 UWBM 72956',
		369 'Passerina amoenaKKBNA395-05 UWBM 72958',
		370 'Passerina amoenaKKBNA558-05 UWBM 47990',
		371 'Passerina amoenaKKBNA588-05 UWBM 73072',
		372 'Passerina amoenaKKBNA589-05 UWBM 73073',
		373 'Passerina cirisKBNA955-04 JCB 5584',
		374 'Passerina cirisKKBNA690-05 UWBM 72940',
		375 'Passerina cirisKKBNA764-05 UWBM 74496',
		376 'Passerina vers...KKBNA301-05 UWBM 57374',
		377 'Passerina vers...KKBNA302-05 UWBM 57375',
		378 'Phalaropus fBROM129-06',
		379 'Phalaropus fulicaBROM131-06 SH99-002',
		380 'Phalaropus fulicaBROM132-06 SH99-003',
		381 'Phalaropus fulicaTZBNA125-03 MKP 791',
		382 'Phalaropus fulicaTZBNA134-03 MKP 782',
		383 'Phalaropus lobatusBROM133-06 MKP 993',
		384 'Phalaropus lobatusBROM134-06 JPM 2057',
		385 'Phalaropus lobatusBROM136-06 JPM 2095',
		386 'Phalaropus lobatusBROM137-06 JPM 2240',
		387 'Phalaropus lobBOTW273-05 USNM 621128',
		388 'Phalaropus lobKKBNA210-05 USNM 586074',
		389 'Phalaropus lobKKBNA281-05 UWBM 43988',
		390 'Phalaropus lobKKBNA287-05 UWBM 46999',
		391 'Phalaropus lobKKBNA429-05 UWBM 53888',
		392 'Phalaropus lobKKBNA430-05 UWBM 53889',
		393 'Phalaropus lobKKBNA431-05 UWBM 53890',
		394 'Pheucticus ludoviBROMB214-06 1B-2600',
		395 'Pheucticus ludoviBROMB296-06 1B-2265 ...',
		396 'Pheucticus ludovic...KBNA008-04 AXBS008',
		397 'Pheucticus m...CDAMH076-05 AMNH-DOT5362',
		398 'Pheucticus mel...BOTW325-05 USNM 630694',
		399 'Pheucticus mel...BOTW397-05 FMNH 343356',
		400 'Pheucticus melKKBNA407-05 UWBM 66827',
		401 'Pheucticus melKKBNA410-05 UWBM 66835 ...',
		402 'Pheucticus melKKBNA504-05 UWBM 56396',
		403 'Pheucticus melKKBNA610-05 UWBM 64409',
		404 'Picoides nutCDAMH078-05 AMNH-DOT5952',
		405 'Picoides nutCDAMH079-05 AMNH-DOT7170',
		406 'Picoides nuttaKKBNA564-05 UWBM 46843',
		407 'Picoides nuttaKKBNA565-05 UWBM 46844',
		408 Picoides_nuttallii_86131,
		409 Picoides_nuttallii_86133,
		410 Picoides_scalaris_86117,
		411 Picoides_scalaris_8682,
		412 'Picoides scalarisKKBNA679-05 UWBM 71644',
		413 'Picoides scalarisKKBNA680-05 UWBM 71645',
		414 'Puffinus bulleriBOTW260-05 USNM 613921',
		415 'Puffinus bulleriKKBNA454-05 UWBM 61914',
		416 'Puffinus bulleriKKBNA538-05 UWBM 61921',
		417 'Puffinus bulleriKKBNA571-05 UWBM 61926',
		418 'Puffinus bulleriKKBNA573-05 UWBM 61927',
		419 'Puffinus bulleriKKBNA595-05 UWBM 61930',
		420 'Puffinus pacifBOTW256-05 USNM 613235',
		421 'Puffinus pacifKKBNA458-05 UWBM 63735',
		422 'Puffinus pacifKKBNA586-05 UWBM 68952',
		423 'Puffinus pacifKKBNA624-05 UWBM 62950',
		424 'Puffinus pacifKKBNA625-05 UWBM 62951',
		425 'Puffinus pacifKKBNA626-05 UWBM 62952',
		426 'Puffinus paciKKBNA221-05 USNM 613234',
		427 'Pygoscelis antarctBROMB029-06 CH1',
		428 'Pygoscelis antarctBROMB030-06 886217',
		429 'Pygoscelis antarctBROMB031-06 886223',
		430 'Pygoscelis antarctBROMB032-06 886224',
		431 'Pygoscelis antarctBROMB044-06 886226',
		432 'Pygoscelis papuaBROMB033-06 886234',
		433 'Pygoscelis papuaBROMB034-06 886235',
		434 'Pygoscelis papuaBROMB070-06 GPB1',
		435 'Pygoscelis papuaBROMB071-06 GPB11',
		436 'Pygoscelis papuaBROMB078-06 GPB4',
		437 'Pygoscelis papuaBROMB476-06 GPB7',
		438 'Pygoscelis papuaBROMB477-06 GPB6',
		439 'Pygoscelis papuaBROMB478-06 GPB5',
		440 'Pygoscelis papuaBROMB658-07 GPB8',
		441 'Pygoscelis papuaBROMB659-07 GPB9',
		442 'Pygoscelis papuaBROMB660-07 GPB10',
		443 'Pygoscelis papuaBROMB661-07 GPB12',
		444 'Pygoscelis papuaBROMB662-07 GPB16',
		445 'Recurvirostra ameBROM446-06 JAD 7317',
		446 'Recurvirostra americanaBROM178-06 JAD 7328',
		447 'Recurvirostra americanaBROM180-06 JGS 1747',
		448 'Recurvirostra americanaBROM664-07 RCA 87-255',
		449 'Recurvirostra americanaBROM843-07 JGS 1205',
		450 'Recurvirostra amTZBNA137-03 RCA 87-254',
		451 'Recurvirostra amTZBNA146-03 JGS 1746',
		452 'Recurvirostra andinaBROM213-06 JG 013',
		453 'Recurvirostra andinaBROM214-06 JG 014',
		454 'Rhea americanaBROMB206-06 MKP 2756',
		455 'Rhea americanaBROMB207-06 MKP 2757',
		456 'Rhea americanaGBIR0229-06 NC 000846',
		457 'Rhea americanaGBIR0315-06 Y16884',
		458 'Rhea pennataBROMB203-06 MKP2745',
		459 'Rhea pennataBROMB204-06 MKP 2747',
		460 'Rhea pennataBROMB205-06 MKP 2749',
		461 'Rissa brevirostrisCDAMH097-05 AMNH-DOT1461',
		462 'Rissa brevirostrisTZBNA234-03 JP 2231',
		463 'Rissa tridactylaBROM449-06 JP 2528',
		464 'Rissa tridactylaBROM450-06 AJB 5531',
		465 'Rissa tridactylaKKBNA265-05 UWBM 55364',
		466 'Rissa tridactylaKKBNA266-05 UWBM 55376',
		467 'Rissa tridactylaKKBNA275-05 UWBM 43861',
		468 'Rissa tridactylaKKBNA448-05 UWBM 68175',
		469 'Rissa tridactylaKKBNA527-05 UWBM 55583',
		470 'Rissa tridactylaTZBNA010-03 1B-233',
		471 'Rissa tridactylaTZBNA231-03 JP 2025',
		472 'Rissa tridactylaTZBNA235-03 JP 3454',
		473 'Sialia currucoKKBNA403-05 UWBM 66001',
		474 'Sialia currucoKKBNA499-05 UWBM 56380',
		475 'Sialia currucoKKBNA501-05 UWBM 56393',
		476 'Sialia currucoKKBNA667-05 UWBM 72618',
		477 'Sialia currucoKKBNA668-05 UWBM 72619',
		478 'Sialia mexicanaCDANS110-05 982',
		479 'Sialia mexicanaKKBNA546-05 UWBM 57162',
		480 'Sialia mexicanaKKBNA568-05 UWBM 46855',
		481 'Sialia mexicanaKKBNA592-05 UWBM 73084',
		482 'Sialia mexicanaKKBNA738-05 UWBM 59094',
		483 'Sialia mexicanaKKBNA745-05 UWBM 60603',
		484 'Sialia mexicanaKKBNA746-05 UWBM 60604',
		485 'Sialia si...KKBNA007-04 CWSL97-77458-02',
		486 'Sialia sialisBROMB287-06 1B-1247',
		487 'Sialia sialisKBNA226-04 HBO1461-21347',
		488 'Sialia sialisKBNA353-04 LPBO1861-64750',
		489 'Sialia sialisKBNA436-04 CMPS146197583',
		490 'Sialia sialisKBNA827-04 CWS29711',
		491 'Sialia sialisKBNA828-04 CWS29712',
		492 'Spheniscus demersusBROMB035-06 JAP10',
		493 'Spheniscus demersusBROMB054-06 JAP1',
		494 'Spheniscus demersusBROMB055-06 JAP5',
		495 'Spheniscus demersusBROMB056-06 1B-1639',
		496 'Spheniscus magellanicusBROMB036-06 MM 5',
		497 'Spheniscus magellanicusBROMB057-06 MF 1',
		498 'Spheniscus magellanicusBROMB058-06 MF 2',
		499 'Spizella breweriKBNA951-04 GME 84-41',
		500 'Spizella breweriKBNA952-04 GME 84-42',
		501 'Spizella breweriKBNA953-04 GME 84-43',
		502 'Spizella breweriKBNA954-04 GME 84-44',
		503 'Spizella breweriKKBNA597-05 UWBM 64498',
		504 'Spizella breweriKKBNA618-05 UWBM 59010',
		505 'Spizella breweriKKBNA621-05 UWBM 58567',
		506 'Spizella breweriKKBNA681-05 UWBM 71648',
		507 'Spizella breweriKKBNA685-05 UWBM 71659',
		508 'Spizella pallidaKBNA344-04 LPBO2350-53101',
		509 'Spizella pallidaKBNA345-04 LPBO2350-65263',
		510 'Spizella pallidaKBNA443-04 IPBO2350-69305',
		511 'Spizella pallidaKKBNA105-04 CWS27950',
		512 'Spizella pallidaTZBNA090-03 WBM 85-275',
		513 'Spizella pasKBNA039-04 SPP2340-77008',
		514 'Spizella pasKBNA040-04 SPP2340-77010',
		515 'Spizella pasKBNA158-04 HBO2220-11378',
		516 'Spizella pasKBNA295-04 STA2360-21131',
		517 'Spizella pasKBNA343-04 LPBO2350-65059',
		518 'Spizella passeBOTW101-04 USNM 587490',
		519 'Spizella passerinaBROMB340-06 VS 90',
		520 'Spizella passerinaBROMB341-06 VS 91',
		521 'Spizella passerinaTZBNA026-03 JCB 5583',
		522 'Spizella passerinaTZBNA071-03 1B-19',
		523 'Stercor longicaudus BROM184-06 MKP989',
		524 'Stercor longicaudus BROM576-07 B4063',
		525 'Stercor longicaudus BROM577-07 DLD2978',
		526 'Stercor longicaudusBROM578-07 B4058',
		527 'Stercor parasiticus BROM192-06 MKP1526',
		528 'Stercor parasiticus BROM269-06 1B2750',
		529 'Stercor parasiticus BROM573-07 B20730',
		530 'Stercor parasiticus BROM659-07 DLD2972',
		531 'Stercorarius lKKBNA432-05 UWBM 53896',
		532 'Stercorarius lKKBNA435-05 UWBM 53906',
		533 'Stercorarius lKKBNA437-05 UWBM 44124',
		534 'Stercorarius lKKBNA528-05 UWBM 55609',
		535 'Stercorarius lKKBNA529-05 UWBM 55610',
		536 'Stercorarius lonBROM454-06 122398104',
		537 'Stercorarius longiBROM185-06 MKP 990',
		538 'Stercorarius paraBOTW306-05  623304',
		539 'Stercorarius parasCDUSM020-05 B00498',
		540 'Stercorarius parasCDUSM021-05 B00540',
		541 'Sterna albifronsBROM005-06 AJB 6073',
		542 'Sterna albifronsBROM021-06 LETE 001',
		543 'Sterna albifronsBROM022-06 LETE 002',
		544 'Sterna albifronsBROM023-06 LETE 003',
		545 'Sterna albifronsBROM024-06 SBB 011',
		546 'Sterna albifronsBROM041-06 SBB 043',
		547 'Sterna albifronsBROM252-06 SBB 049',
		548 'Sternula antillarumBOTW187-04 USNM B15103',
		549 'Sternula antillarumBOTW292-05 USNM 622469',
		550 'Sternula antillarumBROM103-06 B-8423',
		551 'Sternula antillarumBROM104-06 B-8424',
		552 'Sternula superciliarisBROM032-06 G29504',
		553 'Sternula superciliarisBROM040-06 G37754',
		554 'Sternula superciliarisBROM459-06 G29502',
		555 'Sturnella magna TZBNA045-03 SMM 88-1 .',
		556 'Sturnella magna TZBNA551-03 JCB 5576',
		557 'Sturnella magnaTZBNA036-03 JCB 5473  ...',
		558 'Sturnella magnaTZBNA550-03 JCB 5464  ...',
		559 'Sturnella magnaTZBNA552-03 JCB 5588  ...',
		560 'Sturnella magnaTZBNA553-03 JCB 5643  ...',
		561 'Sturnella magnBOTW138-04 USNM 626322 ...',
		562 'Sturnella neglBOTW139-04 USNM 586115 ...',
		563 'Sturnella neglectaBROMB480-06 MKP 2403',
		564 'Sturnella neglectaTZBNA007-03 JCB 5457',
		565 'Sturnella neglectaTZBNA180-03 JCB 5689',
		566 'Sturnella neglectaTZBNA181-03 JCB 5690',
		567 'Sturnia malabaricaROMC335-07 AJB 3608',
		568 'Sturnia malabaricaROMC336-07 AJB 3609',
		569 'Synthlibora antiquus KBNA584-04 CWS48162',
		570 'Synthlibora antiquus TZBNA236-03 JP2338',
		571 'Synthlibora antiquusKBNA584-04 CWS48162',
		572 'Synthlibora antiquusTZBNA236-03 JP 2338',
		573 'Synthliboramphus antiquusBROM462-06 JP 2337',
		574 'Synthliboramphus antiquusBROM463-06 JP 2381',
		575 'Synthliboramphus wumizusumeBROM122-06 JMB 811',
		576 'Synthliboramphus wumizusumeBROM531-07 JMB 810',
		577 'Temenuchus pagodarumROMC352-07 AJB 3610',
		578 'Temenuchus pagodarumROMC353-07 AJB 3611',
		579 'Temenuchus pagodarumROMC354-07 AJB 3835',
		580 'Temenuchus pagodarumROMC355-07 AJB 3836',
		581 'Temenuchus pagodarumROMC356-07 AJB 3837',
		582 'Temenuchus pagodarumROMC357-07 AJB 3838',
		583 'Thalasseus elegansBROM091-06 B-5788',
		584 'Thalasseus elegansKKBNA628-05 UWBM 62056',
		585 'Thalasseus elegansKKBNA629-05 UWBM 70559',
		586 'Thalasseus elegansKKBNA630-05 UWBM 62055',
		587 'Thalasseus elegansKKBNA631-05 UWBM 70561',
		588 'Thalasseus elegansKKBNA632-05 UWBM 70560',
		589 'Thalasseus sandvicBOTW298-05 USNM 622556',
		590 'Thalasseus sandvicensisBROM009-06 G12328',
		591 'Thalasseus sandvicensisBROM043-06 L34941',
		592 'Thalasseus sandvicensisBROM089-06 B-8445',
		593 'Thalasseus sandvicensisBROM090-06 B-8458',
		594 'Thalasseus sandvicensisCDUSM030-05 B16532',
		595 'Thalasseus sandvicensisCDUSM031-05 B16533',
		596 'Thalasseus sandvicensisCDUSM032-05 B16534',
		597 'Thalasseus sandvicensisCDUSM096-05 B16535',
		598 'Thalasseus sandvicKKBNA472-05 UWBM 73832',
		599 'Thalasseus sandvicKKBNA768-05 UWBM 73836',
		600 'Thalasseus sandviKKBNA229-05 USNM 626542',
		601 'Toxostoma curvir...TZBNA017-03 JCB 5479',
		602 'Toxostoma curviro...BOTW452-05 NK 37514',
		603 'Toxostoma r..KBNA335-04 LPBO1162-92607 .',
		604 'Toxostoma rufumBOTW162-04 USNM 622566',
		605 'Toxostoma rufumKBNA113-04 SPP1543-01273',
		606 'Toxostoma rufumKBNA114-04 SPP1543-01229',
		607 'Toxostoma rufumKBNA219-04 HBO143343976',
		608 'Toxostoma rufumTZBNA377-03 1B-3229',
		609 'Tringa brevBROM067-06 AJB 6042',
		610 'Tringa brevBROM068-06 MKP 2178',
		611 'Tringa brevBROM069-06 AJB 6033',
		612 'Tringa flavipesBROM139-06 SVN 449',
		613 'Tringa flavipesBROM140-06 JGS 1634',
		614 'Tringa flavipesBROM141-06 JGS 1768',
		615 'Tringa flavipesBROM142-06 JGS 1770',
		616 'Tringa flavipesBROM143-06 JGS 1827',
		617 'Tringa flavipesBROM144-06 RCA 88-31',
		618 'Tringa flavipesBROM145-06 RCA 88-36',
		619 'Tringa flavipesTZBNA121-03 JGS 1769',
		620 'Tringa glareolaBROM146-06MKP 1441',
		621 'Tringa glareolaBROM147-06MKP 1458',
		622 'Tringa glareolaBROM148-06MKP 2638',
		623 'Tringa glareolaBROM149-06',
		624 'Tringa glareolaKKBNA231-05 USNM 586138',
		625 'Tringa glareolaKKBNA291-05 UWBM 46894',
		626 'Tringa glareolaKKBNA311-05 UWBM 49660',
		627 'Tringa glareolaKKBNA348-05 UWBM 56512',
		628 'Tringa incanaBOTW365-05 FMNH 346061',
		629 'Tringa incanaBROM070-06 JGS 2201',
		630 'Tringa incanaBROM416-06 JGS 2202',
		631 'Tringa melanoleuca BROM465-06 L50166',
		632 'Tringa melanoleuca BROM534-07 1B-3539',
		633 'Tringa melanoleuca BROM661-07 JGS 1913',
		634 'Tringa melanoleucaBROM077-06 JAD 7513',
		635 'Tringa melanoleucaBROM078-06 JGS 1633',
		636 'Tringa melanoleucaKBNA888-04 CWS38315',
		637 'Tringa melanoleucaTZBNA139-03 JAD 7239',
		638 'Tringa nebulariaBROM150-06 MKP 1440',
		639 'Tringa nebulariaBROM151-06 MKP 1439',
		640 'Tringa nebulariaBROM153-06 SBB 026',
		641 'Tringa nebulariaBROM154-06 MKP 2184',
		642 'Tringa nebulariaBROM155-06 1374069',
		643 'Tringa semipaBROM060-06 W001',
		644 'Tringa semipaBROM061-06 JAD 7299',
		645 'Tringa semipaBROM062-06 RCA 87-199',
		646 'Tringa semipaBROM063-06 WILL2',
		647 'Tringa semipaBROM064-06 MKP 470',
		648 'Tringa semipaBROM065-06 MKP 477',
		649 'Tringa semipaBROM066-06 MKP 478',
		650 'Tringa solitarBOTW012-04 USNM 601826',
		651 'Tringa solitariaTZBNA148-03 JGS 1893',
		652 'Tringa solitariaTZBNA209-03 1B-781',
		653 'Tringa solitariaTZBNA555-03 JGS 1895',
		654 'Tringa solitariaTZBNA556-03 JGS 1896',
		655 'Tringa solitariaTZBNA557-03 JGS 1907',
		656 'Tringa solitariaTZBNA558-03 MKP 334',
		657 'Tringa solitariaTZBNA559-03 MKP 335',
		658 'Tringa solitariaTZBNA560-03 MKP 336',
		659 'Tringa solitariaTZBNA561-03 MKP 337',
		660 'Tringa totanusBROM160-06 MKP 1572',
		661 'Tringa totanusBROM161-06 MKP 1567',
		662 'Tringa totanusBROM162-06 MKP 1568',
		663 'Tringa totanusBROM163-06 MKP 1570',
		664 'Tringa totanusBROM164-06 MKP 2240',
		665 'Tringa totanusBROM165-06 MKP 2774',
		666 'Tringa totanusBROM166-06 MKP 2775',
		667 'Uria aalgeBOTW294-05 USNM 622482',
		668 'Uria aalgeBROM123-06 AJB 5518',
		669 'Uria aalgeBROM860-07 AJB 5519',
		670 'Uria aalgeBROM861-07 AJB 5520',
		671 'Uria aalgeKBNA516-04 MSI996-97510',
		672 'Uria aalgeKBNA517-04 MSI996-795001',
		673 'Uria aalgeTZBNA069-03 AJB 5517',
		674 'Uria lomviaBROM125-06 JP 3364',
		675 'Uria lomviaBROM467-06 JP 3135',
		676 'Uria lomviaKBNA603-04 CWS58105',
		677 'Uria lomviaKBNA604-04 CWS81931',
		678 'Uria lomviaTZBNA237-03 JP 3363'
		;
tree PAUP_1 = [&U] (1:0,((2:-2.493e-05,((((((((((((((((((((((((4:0.000202,(28:0.000823,36:-0.000823):-0.000202):-6.745e-05,10:0.000135):-3.383e-05,15:0.000101):-0.000510,39:0.000571):0.000365,18:1.581e-05):0.001612,16:-0.001405):0.000177,21:-0.001231):0.000138,23:-0.001096):6.165e-05,(25:-6.837e-05,(((26:0.000114,(30:0.000152,((32:7.469e-05,37:-7.469e-05):-0.000227,38:0.000227):-7.604e-05):-3.813e-05):0.000164,35:-9.544e-05):1.602e-05,29:-7.965e-05):1.148e-05):-0.000988):0.000478,24:-0.000583):3.150e-05,22:-0.000553):2.843e-05,20:-0.000526):-0.000131,((((8:-0.000372,((31:-0.000854,41:0.000854):-0.000233,40:0.000233):0.000907):9.343e-05,11:-0.000279):5.622e-05,13:-0.000224):3.759e-05,17:-0.000187):-0.000471):0.000248,19:-0.000422):-2.528e-05,14:-0.000366):5.328e-05,12:-0.000396):1.337e-05,9:-0.000384):1.257e-05,6:-0.000372):1.185e-05,5:-0.000362):-0.000203,7:-0.000136):9.957e-05,33:-0.000228):-6.410e-05,34:-0.000151):0.001543,27:-0.000284):0.006338,(((((((((((((((((42:-0.000989,((43:9.172e-05,45:-9.172e-05):0.000727,44:0.000852):0.000736):0.057673,(((((((46:-0.000763,(47:-0.001100,49:0.001100):0.000763):0.000525,50:-0.000779):0.000542,52:-0.000931):0.000289,51:-0.000848):0.000368,48:0.000620):0.000136,53:-0.000808):0.000102,54:-0.000708):0.056985):0.019705,((((378:-0.001182,(381:0,382:0):0.001182):0.000395,379:-0.000789):0.000198,380:-0.000593):0.029018,((((383:0,384:0):0,385:0):0,386:0):0.001623,(((((387:0.000934,(392:0.000378,393:0.001206):-0.000103):0.000807,391:-0.000537):0.000383,388:-0.000648):0.000446,389:-0.000833):0.000617,390:-0.001170):0.000313):0.029288):0.043340):-0.001261,((((((307:-0.000579,(310:0,311:0):0.000579):0.000693,309:0.000733):0.000890,312:-0.001332):0.000268,313:-0.001067):0.002420,308:-0.001574):0.045487,(314:-0.000990,(315:-6.064e-05,316:6.064e-05):0.000990):0.047258):0.023455):0.002955,(((((609:0.001225,610:-0.001225):0.000613,611:-0.000613):0.029088,((628:0.000821,630:-0.000821):0.001811,629:-0.001811):0.038241):0.015599,((((((612:0.002105,((613:-0.000122,(614:0.000126,615:-0.000126):0.000122):4.088e-05,618:-8.164e-05):0.000535):0.000433,(616:-0.000118,619:0.000118):0.001592):0.001710,617:0.000732):0.038044,(643:0.002086,((((644:-0.001497,(645:0.000373,649:-0.000373):0.001497):0.000500,646:-0.000999):0.000251,648:-0.000751):0.000473,647:0.000469):0.002852):0.033997):0.003509,((((631:-0.000576,(((632:-1.254e-05,634:1.254e-05):0.000263,637:-0.000263):0.000238,633:-0.000326):0.000413):0.001145,635:-0.001490):0.002044,636:-0.000367):0.026320,(((638:0,639:0):0.001338,642:-8.836e-05):0.002420,(640:0.000608,641:-0.000608):0.002641):0.017520):0.017307):0.005760,((620:-0.000397,((621:-0.000576,(622:0.001147,(624:-0.001166,((625:0.004914,627:-0.001617):0.001383,626:-0.001398):0.000704):0.001235):0.000321):9.673e-05,623:-0.000481):0.001447):0.038206,((660:-0.000293,((661:-3.341e-05,663:3.341e-05):0.000235,662:-0.000235):0.001503):0.004330,(664:0.000141,(665:0.000961,666:0.000308):0.000603):0.005248):0.033638):0.015202):0.000645):0.014593,((650:0.001751,((651:0.000148,(653:-0.001096,654:0.001096):0.000608):0.000955,655:0.000165):0.000340):0.028824,((((652:0.001229,656:0.000214):0.000292,659:-0.001014):0.001332,658:0.000906):0.000233,657:-0.001308):0.020639):0.034376):0.009230):0.005872,((((357:-0.000204,(358:-0.000137,359:0.001666):0.000204):-5.262e-05,360:-3.407e-05):0.002429,361:0.000822):0.033228,((((362:0.000485,365:-0.000485):0.001111,364:-0.001111):0.001149,366:-0.001519):0.001756,363:-0.000916):0.029161):0.043112):0.008327,(((((((55:-0.001686,(56:-4.595e-05,(57:-0.000899,58:0.000899):4.595e-05):0.001670):0.025929,(((59:0.001138,60:0.000434):-0.000171,62:0.000152):0.001104,61:0.002002):0.025046):0.003400,((63:-9.633e-05,(64:-0.000222,66:0.001694):0.000105):0.001735,65:0.000740):0.029798):0.035644,(((((((103:-0.000289,111:0.000289):0.001329,110:0.000194):0.004630,(104:-0.000736,((105:0.002747,108:-0.001217):0.000985,((106:0,107:0):0,109:0):0.000571):0.000874):0.004815):0.030802,((((112:-0.000713,116:0.000713):0.000335,113:0.001200):0.001128,114:-0.001168):-4.924e-05,115:-0.000593):0.026091):0.026647,((667:0.007617,(((668:0.002842,((669:-0.000373,672:0.000373):0.000187,670:-0.000187):0.001817):0.000423,673:0.001849):0.000469,671:0.001865):0.003486):0.028767,((674:0.000252,(675:0.001148,678:0.000391):0.001221):0.002133,(676:-0.000163,677:0.001601):0.008043):0.020856):0.029903):0.006821,((461:0.002104,462:-0.002104):0.024202,((((463:-1.464e-06,471:1.464e-06):0.000344,472:-0.000344):0.000902,(464:0.000528,470:0.002390):0.002196):0.000285,((((465:0,466:0):0,467:0):0.000304,468:-0.000304):0.000385,469:0.000972):0.000319):0.024814):0.041373):0.002693,(((((168:-0.000646,(171:-0.000384,(172:0,173:0):0.000384):0.000518):0.000162,169:-0.000485):0.003684,170:0.001865):0.015659,(((((218:-0.000112,(219:-0.000140,224:0.001579):0.000112):0.000112,223:-0.000141):0.000503,(222:-0.000348,225:0.000348):0.000904):0.000270,220:0.002707):0.004254,(((221:-0.000255,231:0.000255):6.536e-05,230:-6.536e-05):9.395e-05,229:-0.000116):0.009308):0.014662):0.002380,(226:0.000268,(227:0.000430,228:0.001070):0.001012):0.024564):0.045799):0.001291):0.001762,((((523:0.000889,536:0.000718):0.001002,537:0.000449):-0.000701,(((((((524:-0.000955,526:0.004161):0.000621,525:0.000959):0.000684,531:0.000124):0.000279,532:-0.000221):4.438e-05,533:-0.000177):0.001833,534:-0.000401):0.000263,535:-0.000123):0.000596):0.027283,(((((527:-0.000759,(538:-0.000724,540:0.002337):0.000817):0.001574,539:0.001393):0.000704,529:-0.000858):0.000173,530:-0.000687):0.000481,528:-0.000932):0.032762):0.049109):-0.002651,(((((174:0.001508,175:-2.522e-05):0.006331,((((176:-0.000973,180:0.000973):0.000864,177:-0.000239):0.000400,178:-0.000896):0.000836,179:0.001655):0.007259):0.038322,(((((232:-0.000110,234:0.000110):0.002338,(240:0.001387,241:9.709e-05):0.002144):0.007600,(233:0.001919,(235:0.000112,236:-0.000112):0.002285):0.004712):0.003299,((237:-0.000319,238:0.000319):1.120e-05,239:-1.120e-05):0.005967):0.033702,(((583:0.002867,(((584:-0.000221,587:0.000221):0.000111,585:-0.000111):3.699e-05,586:-7.387e-05):0.000144):0.002615,588:0.000273):0.006744,(((((((589:0.000484,596:-0.000484):0.000190,595:-0.000190):0.000138,599:-0.000201):0.000663,591:-0.000764):0.001013,590:-0.001471):0.000360,598:-0.000355):0.001211,(((592:0.000324,(594:0.001356,597:0.000289):-0.000273):0.002585,600:-0.000567):0.000474,593:0.001974):0.001966):0.007781):0.038434):0.002737):0.004782,(258:-9.243e-05,(259:-0.000397,(260:0.000261,(261:-0.000603,(262:-1.133e-06,(263:-0.001166,264:0.002930):0.001491):0.001095):0.001017):0.000554):0.001229):0.042371):0.006620,(((((541:-0.000257,546:0.003069):0.000351,545:-0.000351):0.000117,547:-0.000234):0.006427,((542:0.000137,543:-0.000137):0.000863,544:0.000409):0.005349):0.018147,((((548:0.001107,549:0.002008):0.001558,551:-1.765e-05):0.001419,550:-0.000355):0.020534,((552:0.000374,554:-0.000374):0.000341,553:-0.000341):0.018935):0.008493):0.032597):0.014482):0.007864,(((((((414:0.001655,416:-0.001655):0.000829,418:-0.000829):0.000551,417:0.000677):0.000124,415:-0.000540):0.000404,419:0.000778):0.016469,((((420:0.001704,422:-0.001704):0.000853,426:-0.000853):0.000793,((423:0,424:0):0,425:0):0.000420):0.001103,421:0.000394):0.018792):0.063450,(((((569:-0.000133,(570:0,572:0):0.000133):4.457e-05,571:-8.902e-05):0.000309,573:0.001202):-4.885e-05,574:-0.000155):0.017721,(575:-4.462e-06,576:0.002954):0.017291):0.057238):-0.001951):0.004297):-7.006e-05,((((242:-0.001329,244:0.001329):0.000665,243:-0.000665):0.003236,((((((245:-0.000601,248:0.000601):0.000301,246:-0.000301):0.000101,247:-0.000201):5.048e-05,249:-0.000151):3.038e-05,250:-0.000121):0.004180,(((251:0.001023,252:0.000432):0.000663,253:-0.000140):0.003659,(((254:0.001243,256:-0.001243):-6.440e-05,255:0.000832):0.001289,257:-0.001020):0.005314):0.001711):0.000810):0.026033,(((((((445:7.706e-05,447:-7.706e-05):0.000379,446:-0.000379):0.000105,450:-0.000231):5.805e-05,451:-0.000174):0.000955,448:-0.001059):-0.000443,449:-0.000262):0.004413,(452:-0.000603,453:0.000603):0.005060):0.029118):0.036581):0.007063,((((((67:0,68:0):0.000586,69:0.000664):0.022587,(((70:0,73:0):0.000641,(71:5.865e-05,72:0.001244):0.000655):0.000262,74:0.002297):0.019572):0.027946,(((202:0.002791,203:-0.001228):0.002538,((204:-0.001399,(205:-0.000937,206:0.000937):0.001399):0.000468,207:-0.000934):0.004500):0.049244,(((492:-4.684e-05,(493:4.442e-05,494:-4.442e-05):4.684e-05):0.001228,495:0.002339):0.001271,(496:-0.000705,(497:0.000805,498:0.002169):0.001207):0.004279):0.039584):0.008599):0.005865,(((((427:-0.000352,431:0.000352):0.000591,428:-0.000591):0.000198,429:-0.000395):0.001434,430:0.001027):0.028661,(((((432:-0.000500,((434:-0.000418,437:0.000418):0.000190,436:-0.000190):0.000436):0.000756,438:-0.001006):0.000202,439:-0.000806):0.000879,433:0.001966):0.008585,((435:0.000830,((440:-0.000128,(443:0.000172,444:-0.000172):0.000128):0.000142,441:-0.000184):0.000670):0.000475,442:0.001025):0.011467):0.030833):0.017218):0.017539,(((((((117:0.001187,(121:0.001326,124:0.000477):0.001149):0.000657,122:0.000989):0.000856,120:-9.628e-05):0.001717,118:-0.001868):0.000745,123:-0.000509):0.001204,119:-0.001510):0.032835,((((((125:0.001876,128:-0.001876):0.001523,132:-0.000759):0.001774,127:0.000459):0.000619,126:-0.000560):0.000505,(130:0,131:0):0.002015):0.002032,129:-0.002029):0.043045):0.050979):0.003024):-0.001746,((((276:0.001201,277:-0.001201):0.000128,278:0.001118):0.006602,(279:0,280:0):0.010265):0.076744,(((346:0.001721,347:0.000957):0.000618,348:0.001903):0.007425,(((349:-6.566e-06,350:6.566e-06):0.000115,351:-0.000115):0.002397,(352:-0.000217,(((353:-5.124e-05,356:5.124e-05):2.566e-05,354:-2.566e-05):2.629e-05,355:-3.485e-05):0.000200):0.009530):0.009201):0.072840):0.003850):0.006508,(((((75:0.000390,(76:-0.000610,77:0.000610):0.000995):0.005829,((89:-0.000485,91:0.001874):0.000509,90:0.000140):0.009292):0.021747,(((((78:0.000153,(((79:-0.000132,(((85:0,88:0):0.000126,86:-0.000126):4.210e-05,87:-8.408e-05):9.041e-05):7.243e-05,84:-0.000152):0.000123,83:-0.000224):0.002317):0.000177,81:0.000569):0.000386,82:0.000919):0.001683,80:0.000703):0.006492,(92:-0.000140,(93:-2.797e-05,94:2.797e-05):0.000140):0.008232):0.029005):0.049709,(((454:0.000648,455:0.001855):0.002438,(456:0,457:0):0.003984):0.034619,(458:-0.000284,(459:-0.001517,460:0.001517):0.002183):0.032040):0.047906):0.012210,(((((161:0.000728,162:0.000808):0.003520,((((163:0.001097,164:-0.001097):0.003193,165:-0.000200):6.670e-05,166:-0.000133):3.345e-05,167:-0.000100):0.002986):0.029198,((197:0.001333,198:0.000166):0.005223,(199:0.003199,(200:0.001192,201:0.000306):0.001294):0.004472):0.026407):0.019856,(((281:-0.000264,(284:0,285:0):0.000264):0.010198,(282:0.000615,283:-0.000615):0.011025):0.009600,(((((((286:-0.000159,294:0.001845):7.950e-05,288:-7.950e-05):0.000681,298:-0.000712):0.000239,297:-0.000573):-0.000248,((((((((289:-0.001043,((291:-0.001607,(304:-0.002929,306:0.002929):0.001607):0.000818,295:0.000527):0.000316):0.000210,290:-0.000835):0.000140,302:-0.000697):0.000100,303:-0.000599):0.000142,293:-0.000586):8.494e-05,292:-0.000537):0.000636,305:-0.001074):4.492e-05,((299:-0.000298,301:0.000298):0.000517,300:-0.000517):0.000471):0.000722):0.000820,296:-0.000744):0.000580,287:0.001444):0.026940):0.016345):0.072168,((330:0.000246,331:-0.000246):0.008321,((332:-0.001647,334:0.001647):0.000917,333:0.000494):0.004094):0.076343):0.001933):0.010833):0.006199,(((((((133:0.002154,135:-0.000558):0.001705,134:-0.001752):0.001393,137:-0.000441):0.000148,136:-0.000374):0.000359,138:-0.000972):0.006331,(((((((139:0.002200,140:-0.002200):0.000715,144:5.793e-05):0.000808,143:-0.000818):0.000208,145:-0.000622):0.000125,146:-0.000498):0.000684,141:-0.001013):0.000509,142:-0.001440):0.006984):0.089152,((404:-0.001434,(((405:0.000519,406:-0.000519):0.000260,407:-0.000260):0.001158,(408:-0.000242,409:0.001604):0.007162):0.001139):0.003618,((410:-0.000729,411:0.000729):0.001381,(412:-0.000250,413:0.000250):0.000910):0.004260):0.077348):0.006808):0.001670,(((95:0.000632,96:0.000807):0.000924,97:0.006291):0.007213,((98:-0.001274,((99:0.000101,100:-0.000101):0.000157,101:-0.000157):0.001222):0.002065,102:0.001728):0.002937):0.096113):0.011799,((((183:-0.000773,(((184:-0.000540,187:0.000540):0.000168,(185:0.000534,190:-0.000534):0.000562):0.000397,188:0.000793):0.000320):0.000286,(186:0.000155,189:0.001536):0.001440):0.051985,((191:-0.000422,(((193:4.749e-05,194:-4.749e-05):2.378e-05,195:-2.378e-05):0.000358,196:-0.000366):0.000239):8.489e-05,192:-0.000338):0.050225):0.034154,((((((473:-0.000319,474:0.000319):0.000160,476:-0.000160):0.000247,477:-0.000300):0.000206,475:-0.000356):0.021967,((((478:0.001353,482:0.000136):0.000490,(481:-0.000321,483:0.000321):0.003964):0.000576,(480:0.000810,484:-0.000810):0.002426):0.000127,479:0.000929):0.024326):0.002482,((485:0.000311,(486:-0.000745,(((487:0.001661,491:-0.000147):0.000115,488:-0.000146):0.001153,489:0.003216):0.000146):0.000586):0.006837,490:-0.005188):0.017011):0.059279):0.003140):0.012974,((((((((147:0.001269,148:0.000170):0.001503,((149:0.004990,150:-0.000755):0.001103,151:0.000806):0.000863):0.041331,(181:0.003997,182:0.011966):0.030688):0.008844,(((((152:0.002547,(153:0.002818,155:-0.002818):0.002203):0.001431,158:-0.000184):0.000387,154:-9.547e-05):0.000652,(156:0.001282,157:0.001716):-5.103e-05):0.016712,(159:0.002963,160:0.000394):0.014713):0.035233):0.001861,(((((((317:0.001282,318:-0.001282):-0.001825,321:0.001825):0.001638,320:8.822e-05):0.000532,319:0.000314):0.000271,322:-0.000416):0.012095,(((((323:-0.000359,326:0.000359):0.000337,(325:0.002966,328:-0.001452):0.002030):0.000401,324:0.000642):0.000885,327:0.002110):0.000755,329:0.001842):0.012254):0.035454,((((((499:0,500:0):0,501:0):0.000659,502:0.000780):0.000391,((((503:0.001906,507:-0.001906):0.000872,505:-0.000872):0.000292,506:-0.000583):0.001115,504:0.000109):0.001182):0.019299,(((508:2.206e-05,(509:-0.001078,512:0.001078):-2.206e-05):0.000556,511:0.000980):0.000598,510:0.002063):0.017906):0.007532,(((((((((513:-0.000365,521:0.000365):0.001421,514:-0.001421):-0.001597,518:0.001663):0.001438,517:-0.000619):-0.000119,522:-0.000256):0.000794,515:0.002204):0.000390,519:-0.001133):0.000138,516:0.000561):0.000758,520:-0.000596):0.025400):0.010427):0.006895):0.000477,(((265:0.003086,((266:0,269:0):0.000176,267:-0.000176):0.000335):-0.000104,268:0.001278):0.023957,(((270:-0.000418,(274:0.001569,275:-2.047e-05):0.001125):0.000469,271:-0.000136):-0.000425,(272:0.000902,273:-0.000902):0.001463):0.025474):0.034190):9.749e-05,(((((208:0.002788,209:-0.002788):0.001304,210:-0.001304):0.024365,(211:0.000602,((212:0.000435,(((213:-0.000244,215:0.001735):0.000122,214:-0.000122):-6.713e-05,217:0.001518):-0.000308):0.001542,216:-0.000178):0.002564):0.014805):0.012029,(((((((335:0.001537,340:-0.001537):0.000770,338:-0.000770):0.000584,337:-0.000840):0.000649,336:-0.001069):0.000254,341:-0.000895):0.000591,339:5.523e-05):0.010874,(((342:0,343:0):0.001839,344:-0.001839):0.000615,345:-0.001228):0.011457):0.034055):0.018527,((((555:-0.001187,561:0.001187):0.001721,556:0.001290):0.017041,(557:0.000490,((558:-0.001295,560:0.004655):0.000662,559:0.000937):0.000327):0.019811):0.001683,((562:1.441e-05,((563:4.917e-06,566:-4.917e-06):0.000772,564:0.000685):-0.000758):0.000878,565:-0.000137):0.019193):0.030413):0.005902):0.005800,((((((367:0.002450,372:-0.000777):0.001852,(368:0,369:0):-0.000360):0.000981,371:0.000585):0.000961,370:0.002098):0.035607,((373:-0.000308,(374:0.001814,375:0.001177):0.001864):0.013644,(376:0,377:0):0.022462):0.020906):0.020741,((394:-0.000269,(395:0.002216,396:0.000926):0.000151):0.019411,((((((397:3.938e-05,398:-3.938e-05):1.972e-05,399:-1.972e-05):0.001696,402:-0.001703):0.001861,401:0.000439):0.001690,400:0.000747):0.003661,403:0.011157):0.021566):0.032555):-0.000260):0.007972):0.005509,((601:-0.000745,602:0.002263):0.032049,((603:-0.001179,((604:0.000484,(607:-0.000255,608:0.001834):-0.000472):0.001374,606:-0.000241):0.000676):0.000470,605:-0.001181):0.030257):0.031186):0.031855,((567:0.001763,568:0.003333):0.007112,(((((577:0.001061,578:0.000207):-0.000104,579:0.000104):-3.471e-05,580:6.933e-05):-1.741e-05,581:5.207e-05):-1.048e-05,582:4.172e-05):0.005818):0.023016):0.027635):0.007543):2.493e-05,3:4.979e-05):-4.979e-05);
End;
